# Supplementary material for: Predictors of survival in pediatric intensive care unit in a low-income country: A retrospective cohort study
Source: PLoS One. 2025 Feb 12;20(2):e0315863. doi: 10.1371/journal.pone.0315863 (PMC11819465; doi:10.1371/journal.pone.0315863)
Supplement: S1 File — (XLSX) [file pone.0315863.s001.xlsx]

## Sheet: Sheet1
1	Female	4	Rural	Ward	2	Disseminated staph, pneumothorax	same	Infectious	15	Moderate acute malnutrition	Yes	anemia	Oral feeding		No		No		No	No	No	No	No	Yes		Yes	50	Transferred to ward	Yes	Blood		Yes	Yes	Yes	Yes	SA	NA	NA	NA	NA	R	NA	NA	NA	NA	S	S	NA	NA
2	Female	9	Rural	Ward	2	PSGN, AKI, stage 2 HTN	same with controlled HTN + TEN	Renal	9-14	Normal	Yes	TEN	Oral feeding		No		No		Yes	No	No	No	No	No		Yes	60	Transferred to ward	Yes	Urine				Yes	Yes	E.Colli	R	R	NA	NA	NA	NA	R	R	R	R	R	NA	NA
3	Male	0.5	Urban	Operation theatre	3	HSD	same	Gastro-intestinal	9-14	Normal	Yes	jubert syndrome	Maintenance fluid	>72 hours	No		No		No	No	Yes	No	No	No		Yes	18	Transferred to ward	Yes	Blood				Yes	No	.
4	Male	0.6	Rural	Emergency	1	severe sepsis, A.P	same	Infectious	9-14	Moderate acute malnutrition	Yes	AKI	Nasogastric feeding		Yes	4-6 days	No		No	No	Yes	Yes	No	No		Yes	6	Died	Yes	Blood		No		No	No	.
5	Male	1.6	Rural	Ward	2	hypovolemic shock, severe hypokalemia	severe sepsis with MOF	Gastro-intestinal	9-14	Severe acute malnutrition	Yes	hypokalemia + anemia	Nasogastric feeding		No		No		No	No	Yes	No	No	No		Yes	12	Died	Yes	Blood		No		No	No	.
6	Male	10	Rural	Operation theatre	3	TBI	same	CNS	15	Normal	No	.	Maintenance fluid	24-72 hours	Yes	<72 hours	No		No	No	Yes	Yes	No	Yes		No	18	Transferred to ward	No							.
7	Male	5	Rural	Emergency	1	H.shock, GI onset sepsis	.	Gastro-intestinal	9-14	Normal	Yes	pneumonia, T.capitis	Nasogastric feeding		No		No		No	No	Yes	No	No	No		Yes	11	Transferred to ward	Yes	Blood		Yes		No	Yes	Coagulase negative staph	NA	NA	NA	S	R	NA	NA	NA	NA	NA	NA	NA	NA
8	Female	12	Rural	Emergency	1	nephritic-nephrotic, stage2 HTN	same	Renal	15	Normal	No	.	Oral feeding		No		No		Yes	No	No	No	No	No		No	13	Transferred to ward	No							.
9	Male	2	Rural	Ward	2	s.shock,scap	improved shock	Infectious	15	Severe acute malnutrition	Yes	GDD	Nasogastric feeding		No		No		No	No	Yes	No	No	No		No	5	Transferred to ward	No							.
10	Male	0.1	Rural	Emergency	1	p.uvelectomy sepsis	same	Infectious	15	Normal	No	.	Maintenance fluid	>72 hours	No		No		No	No	No	No	No	No		Yes	5	Left against medical advise	No							.
11	Male	3	Rural	Ward	2	meningitis, alcohol intoxication	same with metabolic encephalopathy	CNS	<9	Moderate acute malnutrition	No	.	Nasogastric feeding		No		No		No	No	Yes	No	No	No		Yes	12	Transferred to ward	Yes	Blood		No		No		.
12	Male	7	Rural	Emergency	1	TBI, pneumothorax	same	CNS	9-14	Normal	No	.	Maintenance fluid	>72 hours	No		No		Yes	No	No	No	No	Yes		Yes	16	Transferred to ward	No							.
13	Male	9	Rural	Ward	2	meningitis, post traumatic brain abscess	same	CNS	15	Severe acute malnutrition	Yes	pneumonia	Maintenance fluid	>72 hours	Yes	>=7 days	Yes	Other	Yes	No	Yes	Yes	No	No	Fever	Yes	28	Died	Yes	Blood		No		Yes	No	.
14	Female	4	Urban	Emergency	1	PSGN, stage2HTN	same with imrpoved	Renal	15	Moderate acute malnutrition	Yes	pneumonia,anemia	Oral feeding		No		No		No	No	No	No	No	No		Yes	9	Transferred to ward	No							.
15	Female	14	Rural	Emergency	1	PSGN,stage2HTN	same with improved	Renal	15	Normal	No	.	Oral feeding		No		No		No	No	No	No	No	No		Yes	11	Transferred to ward	No					Yes		.
16	Male	6	Rural	Emergency	1	viral meningoencephalitis	same with DHN	CNS	<9	Normal	Yes	anemmia	Nasogastric feeding		No		No		Yes	No	Yes	No	No	No		Yes	2	Died	Yes	Blood				No	No	.
17	Female	0.6	Rural	Emergency	1	SCAP	same with improved	Respiratory	15	Moderate acute malnutrition	Yes	hypernatremia,anemia	Nasogastric feeding		No		No		No	No	Yes	No	No	No		Yes	8	Transferred to ward	No							.
18	Male	8	Rural	Emergency	1	CHF,CRVHD	same with IE	Cardiac	15	Severe acute malnutrition	No	.	Oral feeding		No		No		No	No	No	No	No	No		Yes	10	Transferred to ward	Yes	Blood				No	No	.
19	Female	0.7	Rural	Ward	2	raised icp, encephalocele	same	CNS	9-14	Severe acute malnutrition	Yes	anemia	Maintenance fluid	24-72 hours	No		No		No	No	Yes	No	No	No		Yes	57	Transferred to ward	Yes	Blood				No	No	.
20	Male	0.5	Rural	Operation theatre	3	respiratory failure	improved	Respiratory	Sedated	Normal	Yes	pneumonia	Nasogastric feeding		Yes	<72 hours	No		No	No	Yes	Yes	No	No		Yes	3	Transferred to ward	No							.
21	Female	0.6	Urban	Ward	2	CHD with DS	same with pericardial effusion	Cardiac	15	Normal	Yes	GDD	Nasogastric feeding		No		No		No	No	Yes	No	No	No		Yes	16	Transferred to ward	No					Yes		.
22	Male	2	Urban	Operation theatre	3	DS with laryngomalacia,VSD	same	Respiratory	15	Severe acute malnutrition	Yes	pneumonia, GDD	Oral feeding		No		No		No	No	No	No	No	No		Yes	14	Transferred to ward	No							.
23	Female	3	Rural	Emergency	1	H.shock	same with imroved	Gastro-intestinal	15	Normal	Yes	pneumonia	Maintenance fluid	24-72 hours	No		Yes	Chest	No	No	Yes	No	No	No	Fever	Yes	25	Transferred to ward	Yes	Blood				Yes	No	.
24	Female	12	Rural	Ward	2	TBI	same with raised ICP	CNS	<9	Severe acute malnutrition	No	.	Nasogastric feeding		Yes	>=7 days	No		Yes	No	Yes	Yes	No	No		Yes	11	Improved and discharged	No							.
25	Female	0.2	Urban	Emergency	1	LONS	same with with hypernatremia	Infectious	15	Normal	Yes	hyperkalemia	Nasogastric feeding		No		No		No	No	Yes	No	No	No		Yes	16	Transferred to ward	Yes	Blood		No		Yes	No	.
26	Male	3	Rural	Emergency	1	subraglotic neurofibroma	same	Respiratory	15	Normal	No	.	Maintenance fluid	24-72 hours	No		No		No	No	No	No	No	No		No	9	Transferred to ward	No							.
27	Male	9	Rural	Emergency	1	GBS	same with meningitis	CNS	15	Moderate acute malnutrition	No	.	Oral feeding		No		No		No	No	No	No	No	No		Yes	30	Transferred to ward	Yes	Blood	Blood	No		No		K.pneumonia + enterococcus	NA	R	NA	NA	NA	NA	NA	NA	NA	R	R	NA	NA
28	Female	4	Rural	Emergency	1	VME	same	CNS	9-14	Normal	Yes	hyponatremia	Nasogastric feeding		No		No		No	No	Yes	No	No	No		Yes	2	Left against medical advise	No							.
29	Male	2	Urban	Ward	2	CHF with IE	same	Cardiac	15	Severe acute malnutrition	Yes	severe PHTN	Oral feeding		No		No		No	No	No	No	No	No		Yes	26	Transferred to ward	Yes	Blood		No		No	No	.
30	Female	10	Urban	Emergency	1	snake bite with coagulopathy	same with corrected shock	Hemato-oncology	15	Normal	Yes	anemia	Oral feeding		No		No		No	No	No	No	No	No		Yes	7	Transferred to ward	No							.
31	Female	2	Urban	Emergency	1	STBI	same with cardiorespiratory arrest	CNS	9-14	Normal	Yes	anemia	Maintenance fluid	>72 hours	Yes	4-6 days	No		No	No	Yes	Yes	No	No		Yes	5	Died	No							.
32	Female	2	Rural	Emergency	1	snake bite with shock	same	Hemato-oncology	9-14	Moderate acute malnutrition	No	.	Maintenance fluid	24-72 hours	No		No		No	No	No	No	No	No		Yes	3	Left against medical advise	No							.
33	Female	0.1	Urban	Ward	2	LONS,DHN with AKI	same with impproved	Infectious	15	Severe acute malnutrition	Yes	hypokalemia,anemia	Nasogastric feeding		No		No		No	No	Yes	No	No	No		Yes	20	Transferred to ward	No							.
34	Female	12	Urban	Emergency	1	blast injury with acute thrombosis	same	Hemato-oncology	15	Normal	No	.	Oral feeding		No		No		No	No	No	No	No	No		No	18	Transferred to ward	No							.
35	Female	0.3	Rural	Operation theatre	3	intussception	same	Gastro-intestinal	15	Normal	No	.	Maintenance fluid	<24 hours	No		No		No	No	No	No	No	No		No	5	Transferred to ward	No							.
36	Female	12	Rural	Ward	2	APML	same with spleenic hematoma	Hemato-oncology	15	Moderate acute malnutrition	Yes	malaria	Maintenance fluid	>72 hours	Yes	4-6 days	Yes	Other	No	No	No	Yes	No	No		Yes	32	Died	Yes	Blood		Yes	Yes	No	Yes	E.colli	R	R	NA	NA	NA	NA	NA	NA	NA	R	R	NA	NA
37	Male	14	Rural	Emergency	1	pyogenic meningitis	same	CNS	9-14	Normal	Yes	anmemia	Nasogastric feeding		No		No		No	No	Yes	No	No	No		Yes	9	Transferred to ward	Yes	Blood			Yes	Yes	Yes	S.A	S	NA	S	S	NA	NA	NA	NA	NA	NA	NA	NA	NA
38	Male	6	Rural	Emergency	1	malaria with status epilepticus	same	CNS	9-14	Normal	No	.	Nasogastric feeding		No		No		No	No	Yes	No	No	No		Yes	4	Improved and discharged	No							.
39	Male	12	Rural	Ward	2	impending respiratory failure,snake bite	same with improved	Respiratory	15	Normal	No	.	Maintenance fluid	<24 hours	Yes	<72 hours	No		No	No	Yes	Yes	No	No		Yes	5	Transferred to ward	No							.
40	Male	10	Urban	Emergency	1	VME	same with improved	CNS	<9	Normal	No	.	Nasogastric feeding		No		No		No	No	Yes	No	No	No		Yes	15	Transferred to ward	No							.
41	Male	9	Rural	Operation theatre	3	foriegn body aspiration	same	Respiratory	15	Normal	No	.	Oral feeding		No		No		No	No	No	No	No	No		No	9	Transferred to ward	No							.
42	Female	2	Urban	Operation theatre	3	subglotic stenosis	same	Respiratory	15	Normal	No	.	Nasogastric feeding		No		No		No	No	Yes	No	No	No		No	5	Transferred to ward	No							.
43	Female	4	Urban	Emergency	1	mysthenia gravis	same	CNS	15	Moderate acute malnutrition	No	.	Oral feeding		No		No		No	No	No	No	No	No		No	3	Improved and discharged	No							.
44	Female	3	Rural	Emergency	1	TBI with poly trauma	same	CNS	<9	Normal	Yes	anemia	Nasogastric feeding		No		No		No	No	Yes	No	No	No		Yes	6	Transferred to ward	No							.
45	Male	4	Urban	Emergency	1	respiratory failure, H.shock	same	Respiratory	<9	Normal	Yes	anemia	Maintenance fluid	>72 hours	Yes	<72 hours	No		No	No	Yes	Yes	No	No		Yes	8	Transferred to ward	No							.
46	Male	0.1	Urban	Emergency	1	CHD with shock	same	Cardiac	9-14	Severe acute malnutrition	Yes	hypoglycemia	Maintenance fluid	<24 hours	No		No		No	No	Yes	No	No	No		Yes	12	Transferred to ward	No							.
47	Male	0.1	Rural	Ward	2	complicated pertusis with pneumonia	same	Respiratory	15	Normal	Yes	PHTN	Nasogastric feeding		No		No		No	No	Yes	No	No	No		Yes	18	Transferred to ward	Yes	Blood		No		Yes	No	.
48	Female	9	Rural	Emergency	1	high risk ALL	same	Hemato-oncology	15	Normal	No	.	Maintenance fluid	>72 hours	No		Yes	GI	No	No	No	No	No	No	Fever	Yes	26	Transferred to ward	Yes	Blood	Urine	Yes	Yes	Yes	Yes	acinetobacter	NA	R	NA	NA	NA	NA	R	NA	NA	NA	R	NA	NA
49	Female	12	Rural	Ward	2	nephrotic syndrome	sam with SBP+acute psychosis	Renal	15	Moderate acute malnutrition	Yes	hyponatremia,hypokal	Oral feeding		No		No		Yes	No	Yes	No	No	No		Yes	17	Died	Yes	Urine	Blood	No	Yes	No	Yes	citrobacter diversus	R	R	NA	NA	NA	NA	NA	NA	NA	R	R	NA	NA
50	Female	0.2	Urban	Emergency	1	HAAD with SCAP	same	Respiratory	15	Normal	No	.	Nasogastric feeding		No		No		No	No	Yes	No	No	No		Yes	10	Transferred to ward	Yes	Blood		No		No	No	.
51	Male	2	Rural	Emergency	1	CHF with IE	same	Cardiac	9-14	Severe acute malnutrition	Yes	GDD+congHypothrodism	Nasogastric feeding		Yes	<72 hours	No		No	No	Yes	Yes	No	No		Yes	3	Died	No							.
52	Female	0.1	Rural	Operation theatre	3	laryngomalacia	small VSD	Respiratory	15	Normal	No	.	Nasogastric feeding		No		No		No	No	Yes	No	No	No		No	2	Improved and discharged	No							.
53	Male	2	Rural	Emergency	1	Disseminated TB	same	Infectious	15	Severe acute malnutrition	No	.	Nasogastric feeding		No		No		No	No	Yes	No	No	No		Yes	20	Transferred to ward	Yes	Blood	Urine	No		No	No	.
54	Male	0.9	Rural	Emergency	1	HAAD with scap	same	Respiratory	9-14	Normal	No	.	Nasogastric feeding		No		Yes	Chest	No	No	Yes	No	No	No		Yes	3	Transferred to ward	Yes	Blood		No		No	No	.
55	Female	0.2	Rural	Emergency	1	cyanotic CHD	same	Cardiac	9-14	Normal	No	.	Nasogastric feeding		No		No		No	No	Yes	No	No	No		Yes	3	Left against medical advise	No							.
56	Male	4	Rural	Emergency	1	meningitis	same	CNS	<9	Normal	No	.	Nasogastric feeding		No		No		No	No	Yes	No	No	No		Yes	11	Transferred to ward	No							.
57	Male	0.4	Rural	Emergency	1	ARDS	same	Respiratory	<9	Normal	Yes	hypoglycemia	Maintenance fluid	24-72 hours	No		Yes	Chest	No	No	Yes	No	No	No	Fever	Yes	3	Left against medical advise	No							.
58	Male	2	Rural	Ward	2	severe sepsis	same with improved	Infectious	9-14	Severe acute malnutrition	Yes	anemia,thrombocytope	Nasogastric feeding		No		No		No	No	Yes	No	No	No		Yes	27	Transferred to ward	Yes	Blood		No		Yes	No	.
59	Male	7	Rural	Ward	2	CHF with CRVHD	same with IE	Cardiac	15	Severe acute malnutrition	Yes	giardiasis,anemia	Nasogastric feeding		No		No		No	No	Yes	No	No	No		Yes	32	Transferred to ward	Yes	Blood	Urine	No		No	No	.
60	Male	7	Rural	Emergency	1	TBI	same	CNS	9-14	Moderate acute malnutrition	No	.	Nasogastric feeding		No		No		No	No	Yes	No	No	No		Yes	9	Transferred to ward	No							.
61	Male	10	Rural	Operation theatre	3	TBI	same with sagital sinus thrombosis	CNS	15	Severe acute malnutrition	Yes	anemia,hyponatremia	Oral feeding		No		No		No	No	No	No	No	No		No	12	Transferred to ward	No							.
62	Male	8	Rural	Emergency	1	snake bite with DIC	same	Hemato-oncology	15	Normal	No	.	Oral feeding		No		No		No	No	No	No	No	No		No	3	Transferred to ward	No							.
63	Female	9	Rural	Ward	2	high risk ALL	same with MOF	Hemato-oncology	9-14	Moderate acute malnutrition	Yes	hyperkalemia	Maintenance fluid	24-72 hours	Yes	<72 hours	Yes	Chest	No	No	No	Yes	No	No	Fever	Yes	44	Died	Yes	Blood		No		No	Yes	E bacter colacea(ESBL+ve)	R	R	NA	NA	NA	NA	R	R	R	R	NA	NA	I
64	Male	4	Rural	Ward	2	Tuberculoma	same with hydrocephalus	Infectious	15	Moderate acute malnutrition	Yes	T.capitis,anemia	Maintenance fluid	24-72 hours	No		Yes	Chest	No	No	No	No	No	No	Fever	Yes	9	Transferred to ward	Yes	Pus		Yes	Yes	Yes	Yes	Beta hemolytic streptococcus spp	NA	S	NA	NA	S	NA	NA	NA	NA	NA	NA	NA	NA
65	Male	0.2	Urban	Ward	2	sepsis, PUV	same with cardiorespiratory arrest	Infectious	15	Normal	Yes	AKI	Nasogastric feeding		No		Yes	Chest	Yes	No	Yes	No	No	No	Urinary compliant	Yes	14	Died	Yes	Blood	Urine		Yes	Yes	Yes	Acinetobacter spp	NA	NA	NA	NA	NA	NA	NA	NA	NA	NA	R	NA	R
66	Female	7	Rural	Emergency	1	ARDS	same	Respiratory	<9	Severe acute malnutrition	Yes	hypokalemia,hyponatr	Maintenance fluid	24-72 hours	Yes	<72 hours	No		No	No	Yes	Yes	No	No		Yes	4	Left against medical advise	Yes	Blood		No		Yes	No	.
67	Female	2	Rural	Emergency	1	pyogenic meningitis	same with stage2 HTN	CNS	<9	Moderate acute malnutrition	Yes	hyponatremia	Maintenance fluid	24-72 hours	Yes	>=7 days	No		Yes	No	Yes	Yes	No	No		Yes	30	Transferred to ward	Yes	Blood		No		Yes	No	.
68	Female	4	Urban	Emergency	1	VME	same with raised ICP	CNS	<9	Normal	Yes	AKI,hyperKal,hyerNat	Maintenance fluid	>72 hours	Yes	<72 hours	No		No	No	Yes	Yes	No	No		Yes	4	Died	No							.
69	Male	0.9	Urban	Emergency	1	Drowning	same	Respiratory	9-14	Normal	No	.	Maintenance fluid	24-72 hours	Yes	>=7 days	Yes	Chest	No	No	Yes	Yes	No	No	Fever	Yes	19	Transferred to ward	Yes	Blood		No		Yes	No	.
70	Male	4	Rural	Emergency	1	meningitis	same with aspiration pneumonia	CNS	15	Normal	Yes	hyponatemia,hypochlo	Nasogastric feeding		No		No		No	No	Yes	No	No	No		Yes	7	Left against medical advise	Yes	Blood		No		No	No	.
71	Female	3	Rural	Operation theatre	3	intussception,GI onset sepsis	same	Gastro-intestinal	Sedated	Severe acute malnutrition	Yes	hyponatremia,hypokal	Maintenance fluid	>72 hours	No		No		No	No	Yes	No	No	No		No	13	Transferred to ward	No							.
72	Male	0.1	Urban	Emergency	1	LONS	same	Infectious	15	Normal	Yes	PHTN	Maintenance fluid	24-72 hours	No		No		No	No	Yes	No	No	No		Yes	18	Left against medical advise	Yes	Blood		No		No	No	.
73	Male	15	Rural	Emergency	1	ARDS with suicidal attempt	same with HEI	Respiratory	9-14	Normal	No	.	Maintenance fluid	>72 hours	Yes	4-6 days	No		Yes	No	Yes	Yes	No	No		Yes	4	Died	No							.
74	Male	5	Urban	Emergency	1	nephritic-nephrotic,stage2HTN	same	Renal	15	Normal	Yes	T.capitis	Oral feeding		No		Yes	Other	No	No	No	No	No	No	Fever	Yes	30	Transferred to ward	Yes	Blood		No		Yes	No	.
75	Male	0.1	Urban	Emergency	1	severe sepsis	same with left foot gangrene	Infectious	9-14	Normal	Yes	hyperNat,hyperKal	Nasogastric feeding		Yes	<72 hours	No		No	No	Yes	Yes	No	No		Yes	3	Died	No							.
76	Male	2	Urban	Emergency	1	croup	same with improved	Respiratory	15	Normal	No	.	Maintenance fluid	<24 hours	No		No		No	No	No	No	No	No		No	1	Improved and discharged	No							.
77	Female	0.1	Rural	Emergency	1	severe sepsis	same with severe PHTN	Infectious	9-14	Severe acute malnutrition	Yes	PHTN	Nasogastric feeding		No		No		No	No	Yes	No	No	No		Yes	19	Transferred to ward	Yes	Blood		No		Yes	No	.
78	Male	1	Rural	Emergency	1	ARDS with SCAP	same	Respiratory	15	Severe acute malnutrition	Yes	GDD,anemia	Nasogastric feeding		No		No		No	No	Yes	No	No	No		Yes	11	Transferred to ward	Yes	Blood		No		Yes	No	.
79	Male	2	Urban	Emergency	1	malaria	same with imroved	Infectious	15	Normal	Yes	anemia	Nasogastric feeding		No		No		No	No	Yes	No	No	No		Yes	4	Transferred to ward	No							.
80	Female	15	Rural	Emergency	1	Disseminated TB	same with left proximal DVT	Infectious	15	Severe acute malnutrition	Yes	anemia	Oral feeding		No		No		No	No	No	No	No	No		Yes	30	Transferred to ward	Yes	Blood		No		No	No	.
81	Male	0.6	Urban	Ward	2	acute ischemic stroke	same	CNS	15	Normal	No	.	Oral feeding		No		No		No	No	No	No	No	No		No	9	Transferred to ward	No							.
82	Female	0.3	Urban	Emergency	1	complicated pertusis with SCAP	same	Respiratory	15	Normal	Yes	DHN	Maintenance fluid	24-72 hours	No		No		No	No	No	No	No	No		Yes	7	Improved and discharged	No							.
83	Female	0.4	Rural	Ward	2	meningitis	same with raised ICP	CNS	9-14	Normal	No	.	Maintenance fluid	>72 hours	Yes	<72 hours	No		No	No	Yes	Yes	No	No		Yes	6	Died	Yes	Blood		No		Yes	No	.
84	Female	9	Rural	Ward	2	ALL with neutropenic fever	same with HAI+cellulitis	Hemato-oncology	15	Normal	Yes	anemia,hypocalcemia	Maintenance fluid	>72 hours	No		Yes	Chest	No	No	No	No	No	No	Other	Yes	150	Died	Yes	Blood		No		Yes	No	.
85	Female	14	Rural	Emergency	1	SLE	same	Other	15	Moderate acute malnutrition	Yes	AKI	Oral feeding		No		No		No	No	No	No	No	No		Yes	8	Left against medical advise	No					Yes		.
86	Male	0.1	Rural	Emergency	1	LONS	same	Infectious	9-14	Normal	No	.	Nasogastric feeding		No		No		No	No	Yes	No	No	No		Yes	20	Improved and discharged	Yes	Blood	Blood	Yes	Yes	No	Yes	K.pneumonia, Alcaligens spp	R	R	NA	NA	NA	NA	R	NA	NA	NA	S	NA	NA
87	Female	8	Rural	Emergency	1	CML	same	Hemato-oncology	15	Severe acute malnutrition	Yes	intestinalParastosis	Oral feeding		No		No		No	No	No	No	No	No		Yes	10	Transferred to ward	Yes	Blood		Yes	Yes	Yes	Yes	K.oxytoca	S	R	NA	NA	NA	NA	NA	NA	NA	NA	S	NA	NA
88	Male	17	Rural	Emergency	1	Disseminated TB	same	Infectious	15	Normal	Yes	osteomyelitis	Oral feeding		No		No		No	No	No	No	No	No		Yes	9	Transferred to ward	Yes	Blood		No		No	No	.
89	Male	7	Rural	Emergency	1	GBS	same with dysautonomia	CNS	15	Normal	No	.	Nasogastric feeding		No		No		No	No	Yes	No	No	No		No	13	Transferred to ward	No							.
90	Female	7	Rural	Emergency	1	T1DM with DKA	same	Other	9-14	Severe acute malnutrition	Yes	hypokalemia	Maintenance fluid	24-72 hours	No		Yes	Chest	No	No	Yes	No	No	No	Cough	Yes	51	Transferred to ward	Yes	Blood		No		Yes	No	.
91	Male	0.2	Rural	Operation theatre	3	spina bifida with hydrocephalus	same with chiari2 malformation	CNS	9-14	Normal	No	.	Oral feeding		No		No		No	No	No	No	No	No		No	8	Transferred to ward	No							.
92	Male	10	Rural	Emergency	1	ALL	same with high risk TLS	Hemato-oncology	15	Severe acute malnutrition	Yes	cellulitis	Oral feeding		No		No		No	No	No	No	No	No		Yes	9	Transferred to ward	No							.
93	Male	4	Rural	Emergency	1	GBS	same	CNS	15	Normal	No	.	Oral feeding		No		No		No	No	No	No	No	No		No	13	Transferred to ward	Yes	Blood	Urine			No	No	.
94	Male	16	Urban	Emergency	1	TBI	same	CNS	9-14	Normal	No	.	Maintenance fluid	>72 hours	Yes	>=7 days	No		No	No	Yes	Yes	No	No		Yes	57	Transferred to ward	Yes	Blood		No		Yes	No	.
95	Female	0.1	Rural	Emergency	1	severe sepsis	same with dry ganngren	Infectious	15	Normal	Yes	AKI	Maintenance fluid	>72 hours	No		No		No	No	Yes	No	No	No		Yes	6	Improved and discharged	No							.
96	Male	4	Rural	Ward	2	TBI	same	CNS	<9	Normal	Yes	anemia	Nasogastric feeding		No		Yes	Other	No	No	Yes	No	No	No	Fever	Yes	27	Transferred to ward	Yes	Blood		No		Yes	No	.
97	Male	10	Urban	Emergency	1	severe sepsis	same with acute proximal DVT,improved	Infectious	9-14	Moderate acute malnutrition	No	.	Maintenance fluid	24-72 hours	No		Yes	Other	No	No	No	No	No	No	Fever	Yes	20	Transferred to ward	Yes	Blood		No		Yes	No	.
98	Male	8	Urban	Emergency	1	meningitis	same with improved	CNS	<9	Normal	No	.	Maintenance fluid	24-72 hours	No		No		Yes	No	No	No	No	No		Yes	10	Transferred to ward	No							.
99	Male	2	Urban	Emergency	1	croup	same with improved	Respiratory	15	Moderate acute malnutrition	Yes	DS,anemia,hypokalemi	Maintenance fluid	24-72 hours	Yes	<72 hours	No		No	No	No	Yes	No	No		Yes	3	Improved and discharged	No							.
100	Female	0.5	Urban	Emergency	1	hypernatremic DHN	same with improved	Other	15	Normal	No	.	Maintenance fluid	24-72 hours	No		No		No	No	Yes	No	No	No		Yes	5	Transferred to ward	No							.
101	Female	0.8	Rural	Ward	2	status epilepticus,meningitis	same with improved	CNS	<9	Normal	No	.	Maintenance fluid	24-72 hours	No		No		No	No	Yes	No	No	No		Yes	30	Transferred to ward	No							.
102	Male	0.1	Urban	Emergency	1	LONS	same	Infectious	15	Normal	Yes	anemia	Maintenance fluid	24-72 hours	No		No		No	No	No	No	No	No		Yes	10	Transferred to ward	Yes	Blood		No		Yes	No	.
103	Female	14	Urban	Ward	2	bronchiectasis,pneumothorax	same with improved	Respiratory	15	Normal	No	.	Oral feeding		No		Yes	Chest	No	No	No	No	No	Yes	Other	Yes	53	Transferred to ward	Yes	Blood		No		Yes	No	.
104	Male	0.1	Urban	Emergency	1	severe sepsis with septic shock	same with MOF	Infectious	<9	Severe acute malnutrition	Yes	cleft lib and palate	Maintenance fluid	<24 hours	No		No		No	No	No	No	No	No		Yes	1	Died	No							.
105	Male	3	Rural	Emergency	1	meningits	.	CNS	<9	Moderate acute malnutrition	Yes	AKI	Maintenance fluid	24-72 hours	Yes	<72 hours	No		No	No	Yes	Yes	No	No		Yes	3	Died	No							.
106	Female	4	Rural	Emergency	1	severe sepsis with septic shock	same with MOF	Infectious	9-14	Severe acute malnutrition	Yes	vitamin A deficiency	Maintenance fluid	24-72 hours	Yes	4-6 days	No		No	No	Yes	Yes	No	No		Yes	5	Died	No							.
107	Female	0.2	Urban	Emergency	1	LONS,midgut volvulus	same with MOF	Infectious	9-14	Normal	No	.	Maintenance fluid	24-72 hours	Yes	<72 hours	No		No	No	No	Yes	No	No		Yes	3	Died	No							.
108	Male	1	Rural	Emergency	1	epileptic encephalopathy	.	CNS	15	Normal	Yes	T.capitis	Oral feeding		No		Yes	Other	No	No	No	No	No	No	Other	Yes	8	Improved and discharged	Yes	Blood		No		Yes	No	.
109	Female	7	Rural	Emergency	1	Disseminated TB	same with CHF+myocardial dysfunction	Infectious	9-14	Severe acute malnutrition	Yes	hypoglycemia,anemia	Nasogastric feeding		No		No		No	No	Yes	No	No	No		Yes	5	Died	Yes	Blood		No		No	No	.
110	Female	2	Rural	Emergency	1	meningitis	same with improved	CNS	9-14	Moderate acute malnutrition	Yes	ALF	Maintenance fluid	24-72 hours	No		Yes	Other	No	No	Yes	No	No	No	Other	Yes	7	Transferred to ward	Yes	Blood		No		Yes	No	.
111	Male	0.1	Urban	Ward	2	LONS	same	Infectious	15	Normal	No	.	Nasogastric feeding		No		Yes	Chest	No	No	Yes	No	No	No	Cough	Yes	22	Transferred to ward	Yes	Blood		Yes	Yes	Yes	Yes	SA	R	NA	NA	R	R	NA	NA	NA	NA	NA	S	NA	NA
112	Male	17	Rural	Emergency	1	T1DM with DKA	same with improved	Other	15	Normal	No	.	Maintenance fluid	24-72 hours	No		No		No	No	No	No	No	No		Yes	6	Transferred to ward	No							.
113	Female	0.4	Urban	Ward	2	hepatic hemangioma with encephalopathy	same with septic shock	Gastro-intestinal	9-14	Severe acute malnutrition	No	.	Maintenance fluid	>72 hours	No		Yes	Other	Yes	No	No	No	No	No	Other	Yes	16	Left against medical advise	Yes	Blood		No		Yes	Yes	K.pneumonia	NA	NA	R	NA	NA	NA	NA	NA	NA	R	R	NA	NA
114	Female	1.6	Urban	Burn unit	3	scald burn	same with severe sepsis	Other	9-14	Moderate acute malnutrition	No	.	Maintenance fluid	24-72 hours	No		No		Yes	No	Yes	No	No	No		Yes	48	Transferred to ward	Yes	Blood		Yes	Yes	Yes	Yes	pseudomonas aerugiosa	NA	NA	NA	NA	NA	NA	NA	NA	NA	NA	S	NA	NA
115	Male	6	Urban	Ward	2	meningitis,VME	same with mild hypokalemia	CNS	9-14	Normal	Yes	T.capitis	Nasogastric feeding		No		No		Yes	No	Yes	No	No	No		Yes	14	Transferred to ward	Yes	Blood		No		No	No	.
116	Male	1	Rural	Emergency	1	complicated SAM with pneumonia	same with undesended tests	Gastro-intestinal	15	Severe acute malnutrition	Yes	vitamin A deficiency	Nasogastric feeding		No		No		No	No	Yes	No	No	No		Yes	16	Transferred to ward	Yes	Stool	Blood	No		No	No	.
117	Male	0.4	Urban	Ward	2	stage2hepatic encephalopathy,Bil atresia	same with severe sepsis	Gastro-intestinal	9-14	Normal	No	.	Nasogastric feeding		No		No		No	No	Yes	No	No	No		Yes	6	Left against medical advise	Yes	Blood	Ascitic fluid	No		Yes	No	.
118	Male	3	Urban	Emergency	1	meningoencephalitis	same with left hand thrombophelitis	CNS	Sedated	Moderate acute malnutrition	No	.	Nasogastric feeding		Yes	>=7 days	Yes	Chest	Yes	No	Yes	Yes	No	No	Fever	Yes	30	Left against medical advise	Yes	Blood		Yes	Yes	Yes	Yes	Acinetobacter spp	R	R	NA	NA	NA	NA	NA	NA	NA	NA	S	NA	NA
119	Male	2	Urban	Emergency	1	T1DM with DKA	same with improved	Other	9-14	Normal	No	.	Maintenance fluid	24-72 hours	No		No		No	No	No	No	No	No		Yes	7	Transferred to ward	No							.
120	Female	0.2	Urban	Emergency	1	severe sepsis with septic shock	same with compliated pertusis	Infectious	9-14	Severe acute malnutrition	Yes	hypernatremia	Maintenance fluid	24-72 hours	No		No		No	No	Yes	No	No	No		Yes	36	Transferred to ward	Yes	Blood		No		Yes	No	.
121	Male	7	Rural	Emergency	1	pericardial effusion with tamponade	same with septic shock	Cardiac	9-14	Not recorded	No	.	Maintenance fluid	<24 hours	No		No		No	No	No	Yes	No	No		No	1	Died	No							.
122	Male	13	Rural	Emergency	1	cervical bone fructure with quadriplagia	same with neurogenic shock	CNS	15	Normal	No	.	Maintenance fluid	>72 hours	No		No		Yes	No	No	No	No	No		Yes	11	Transferred to ward	No					Yes		.
123	Female	13	Rural	Ward	2	chondrosarcmoa of the knee	same	Hemato-oncology	<9	Severe acute malnutrition	Yes	FGM	Maintenance fluid	>72 hours	No		No		No	No	No	No	No	No		Yes	4	Died	Yes	Pus	Pus	No	Yes	Yes	Yes	E.colli,Acinetobacter	R	R	NA	NA	NA	NA	NA	NA	NA	NA	R	NA	NA
124	Female	0.6	Rural	Emergency	1	SCAP	same with improved	Respiratory	15	Normal	Yes	anemia T.capitis	Maintenance fluid	24-72 hours	No		No		No	No	Yes	No	No	No		Yes	12	Transferred to ward	Yes	Blood		No		Yes	No	.
125	Male	0.6	Rural	Emergency	1	H.shock	same	Gastro-intestinal	9-14	Severe acute malnutrition	No	.	Maintenance fluid	<24 hours	No		Yes	GI	No	No	Yes	No	No	No	Fever	Yes	12	Left against medical advise	Yes	Blood		No		Yes	No	.
126	Male	15	Rural	Emergency	1	thymoma	same with superior venicava syndrome	Hemato-oncology	Sedated	Severe acute malnutrition	No	.	Maintenance fluid	>72 hours	Yes	<72 hours	No		No	No	No	Yes	No	No		No	5	Died	No							.
127	Female	2	Rural	Operation theatre	3	Disseminate staph	same	Infectious	15	Severe acute malnutrition	Yes	anemia	Maintenance fluid	>72 hours	No		No		No	No	No	No	No	No		Yes	3	Transferred to ward	Yes	Blood		Yes	Yes	Yes	Yes	SA	NA	NA	NA	NA	R	NA	NA	NA	NA	NA	NA	NA	S
128	Female	1	Rural	Emergency	1	T1DM	same with improved	Other	9-14	Moderate acute malnutrition	Yes	hyponatremia,celluli	Maintenance fluid	24-72 hours	No		Yes	Other	No	No	No	No	No	No	Fever	Yes	22	Transferred to ward	Yes	Pus		No	Yes	Yes	Yes	E.colli,K.pneumonia	R	R					R	R	R	R	R	NA	S
129	Male	2	Urban	Ward	2	hepatoblastoma	same	Hemato-oncology	15	Normal	Yes	ALF	Oral feeding		No		Yes	GI	No	No	No	No	No	No	Fever	Yes	30	Transferred to ward	Yes	Blood		No		Yes	No	.
130	Male	6	Rural	Emergency	1	PSGN with stage2HTN	same	Renal	15	Normal	Yes	anemia,scabius	Oral feeding		No		No		No	No	No	No	No	No		Yes	22	Transferred to ward	No							.
131	Male	12	Urban	Emergency	1	T1DM with DKA	same	Other	15	Normal	Yes	pneumonia	Oral feeding		No		No		No	No	No	No	No	No		Yes	8	Transferred to ward	No							.
132	Male	0.1	Urban	Emergency	1	LONS	same with HAI	Infectious	9-14	Severe acute malnutrition	No	.	Nasogastric feeding		No		Yes	Chest	No	No	Yes	No	No	No	Other	Yes	22	Transferred to ward	Yes	Blood		No		No	Yes	K.pneumonia	R	R	NA	NA	NA	NA	NA	R	R	R	NA	NA	NA
133	Male	12	Urban	Emergency	1	meningitis	same with improved	CNS	9-14	Normal	No	.	Nasogastric feeding		No		No		No	No	Yes	No	No	No		Yes	18	Transferred to ward	No							.
134	Male	7	Rural	Emergency	1	CHF with corpulmonale	same with ILD	Cardiac	15	Severe acute malnutrition	Yes	PHTN	Nasogastric feeding		No		No		No	No	Yes	No	No	No		No	7	Left against medical advise	No							.
135	Male	9	Urban	Emergency	1	meningitis	same with treated status epilepticus	CNS	<9	Moderate acute malnutrition	Yes	anemia	Nasogastric feeding		Yes	>=7 days	No		Yes	No	Yes	Yes	No	No		Yes	40	Transferred to ward	Yes	Blood		No		Yes	No	.
136	Female	7	Rural	Emergency	1	T1DM with DKA	same with treated DKA	Other	<9	Moderate acute malnutrition	Yes	AKI	Maintenance fluid	>72 hours	No		No		Yes	No	No	No	No	No		Yes	14	Transferred to ward	No							.
137	Male	3	Urban	Emergency	1	severe sepsis	severe sepsis with septic shock	Infectious	9-14	Severe acute malnutrition	Yes	GDD	Nasogastric feeding		No		No		Yes	No	Yes	No	No	No		Yes	1	Left against medical advise	No							.
138	Male	3	Rural	Emergency	1	meningitis	same with corrected H.shock	CNS	9-14	Moderate acute malnutrition	No	.	Nasogastric feeding		Yes	>=7 days	Yes	Urinary tract	No	No	Yes	Yes	No	No	Fever	Yes	11	Transferred to ward	Yes	Urine	Blood	No	Yes	Yes	Yes	K.pneumonia,SA	R	R	NA	NA	NA	NA	R	R	NA	R	NA	NA	NA
139	Female	3	Rural	Emergency	1	AML	same with massive pulmonary hemorrhage	Hemato-oncology	15	Moderate acute malnutrition	Yes	CHF,myeloid sarcoma	Maintenance fluid	>72 hours	No		Yes	Other	Yes	No	Yes	No	No	No	Other	Yes	14	Died	Yes	Blood		No		Yes	No	.
140	Female	1	Urban	Ward	2	GI onset sepsis	same with MOF	Infectious	15	Normal	Yes	anemia	Maintenance fluid	>72 hours	Yes	4-6 days	Yes	Other	No	No	Yes	Yes	No	No	Other	Yes	9	Died	Yes	Blood		No		Yes	No	.
141	Male	0.5	Rural	Ward	2	CHF,CHD(VSD)	same with severe sepsis	Cardiac	9-14	Severe acute malnutrition	No	.	Nasogastric feeding		Yes	<72 hours	Yes	Chest	No	No	Yes	Yes	No	No	Other	Yes	9	Died	Yes	Blood		No		Yes	No	.
142	Male	6	Rural	Emergency	1	croup	same with improved	Respiratory	15	Normal	Yes	pneumonia	Nasogastric feeding		No		No		No	No	Yes	No	No	No		No	3	Transferred to ward	No							.
143	Male	1	Rural	Ward	2	complicated SAM	same	Gastro-intestinal	15	Severe acute malnutrition	Yes	RVI	Nasogastric feeding		No		Yes	Chest	No	No	Yes	No	No	No	Fever	Yes	6	Left against medical advise	Yes	Stool	Blood	No		Yes	No	.
144	Female	0.1	Rural	Emergency	1	LONS	same with treated meningitis	Infectious	9-14	Normal	Yes	thrombocytopenia	Maintenance fluid	24-72 hours	No		No		No	No	Yes	No	No	No		Yes	30	Transferred to ward	Yes	Blood		No	Yes	Yes	Yes	E bacter colacea, K.pneumonia	NA	R	NA	NA	NA	NA	NA	R	R	R	R	NA	S
145	Male	0.1	Rural	Emergency	1	Deep neck abscess	same with severe sepsis+MOF	Infectious	9-14	Normal	Yes	AKI,anemia	Maintenance fluid	24-72 hours	Yes	4-6 days	No		No	No	Yes	Yes	No	No		Yes	6	Died	No					Yes		.
146	Male	9	Urban	Ward	2	ALL	same with cardiac arrest	Hemato-oncology	9-14	Moderate acute malnutrition	Yes	ALF	Maintenance fluid	24-72 hours	No		No		Yes	No	No	No	No	No		Yes	18	Died	Yes	Blood		No		Yes	No	.
147	Male	0.1	Rural	Ward	2	congenital emphysema	same with post pneumonectomy	Respiratory	15	Normal	No	.	Maintenance fluid	24-72 hours	No		No		No	No	Yes	No	No	Yes		Yes	18	Transferred to ward	No					Yes		.
148	Male	7	Rural	Emergency	1	snake bite	same with left limb cellulitis	Other	15	Normal	No	.	Oral feeding		No		No		No	No	No	No	No	No		Yes	13	Transferred to ward	No							.
149	Male	7	Urban	Emergency	1	snake bite	same with compartment syndrome	Other	15	Normal	No	.	Oral feeding		No		No		No	No	No	No	No	No		Yes	37	Transferred to ward	Yes	Blood		No		No	No	.
150	Female	14	Rural	Emergency	1	CKD	same with septic shock	Renal	<9	Moderate acute malnutrition	Yes	anemia	Maintenance fluid	24-72 hours	No		No		No	Yes	Yes	No	No	No		Yes	4	Died	Yes	Blood		No		No	No	.
151	Male	15	Urban	Emergency	1	croup	same with cardiorespiratory arrest	Respiratory	<9	Not recorded	No	.	Maintenance fluid	<24 hours	No		No		No	No	No	Yes	No	No		Yes	1	Died	No							.
152	Female	8	Rural	Emergency	1	snake bite	same with DIC+MOF	Other	15	Not recorded	Yes	hypokalemia	Oral feeding		No		No		No	No	No	No	No	No		Yes	8	Left against medical advise	No							.
153	Female	5	Rural	Emergency	1	croup	same with improved	Respiratory	15	Normal	No	.	Maintenance fluid	24-72 hours	No		No		No	No	No	No	No	No		No	5	Transferred to ward	No							.
154	Male	5	Rural	Emergency	1	meningitis	complicated meningitis	CNS	<9	Moderate acute malnutrition	No	.	Nasogastric feeding		No		No		No	No	Yes	No	No	No		Yes	10	Left against medical advise	No							.
155	Female	0.1	Urban	Operation theatre	3	post uvulectomy sepsis	same	Infectious	15	Normal	Yes	anemia	Maintenance fluid		No		No		No	No	No	No	No	No		Yes	20	Transferred to ward	No							.
156	Male	2	Rural	Emergency	1	T1DM with DKA	same with treated DKA	Other	9-14	Not recorded	No	.	Maintenance fluid	24-72 hours	No		No		No	No	No	No	No	No		No	6	Transferred to ward	No							.
157	Female	9	Rural	Emergency	1	meningitis	same	CNS	9-14	Normal	No	.	Maintenance fluid	<24 hours	No		No		No	No	Yes	No	No	No		Yes	2	Left against medical advise	No							.
158	Male	5	Rural	Emergency	1	TBI	same with improved	CNS	<9	Not recorded	No	.	Nasogastric feeding		Yes	<72 hours	No		No	No	Yes	Yes	No	No		Yes	44	Transferred to ward	No							.
159	Male	8	Rural	Emergency	1	TBI	same with improved	CNS	9-14	Moderate acute malnutrition	No	.	Nasogastric feeding		No		No		No	No	Yes	No	No	No		Yes	9	Transferred to ward	No							.
160	Male	0.7	Rural	Emergency	1	severe sepsis	same	Infectious	9-14	Normal	Yes	hyponatremia,hypokal	Nasogastric feeding		No		No		No	No	Yes	No	No	No		Yes	15	Transferred to ward	No							.
161	Female	12	Rural	Emergency	1	DVT	same	Hemato-oncology	15	Moderate acute malnutrition	No	.	Oral feeding		No		No		No	No	No	No	No	No		No	60	Transferred to ward	No							.
162	Female	1.6	Rural	Emergency	1	CHF with severe PHTN	same with septic shock	Cardiac	9-14	Severe acute malnutrition	Yes	DS,hypothyrodism	Maintenance fluid	24-72 hours	No		No		No	No	No	No	No	No		Yes	2	Died	No					Yes		.
163	Female	0.1	Rural	Emergency	1	LONS	same	Infectious	9-14	Severe acute malnutrition	Yes	hydrocephalus	Nasogastric feeding		No		No		No	No	Yes	No	No	No		Yes	30	Transferred to ward	Yes	Blood		Yes	Yes	Yes	Yes	K.oxytoca(ESBL+ve)	R	R	NA	NA	NA	NA	R	NA	R	R	R	NA	R
164	Male	1	Urban	Emergency	1	T1DDM	same	Other	15	Moderate acute malnutrition	Yes	hypoglycemia	Maintenance fluid	24-72 hours	No		No		No	No	No	No	No	No		Yes	13	Transferred to ward	Yes	Blood		No		Yes	No	.
165	Female	1	Rural	Emergency	1	complicated SAM	.	Gastro-intestinal	9-14	Severe acute malnutrition	Yes	thrombocytopenia	Nasogastric feeding		No		Yes	Urinary tract	No	No	Yes	No	No	No	Urinary compliant	Yes	8	Died	Yes	Urine	Blood	No		Yes	No	.
166	Female	10	Rural	Ward	2	CHF with CRVHD	same with cardiorespiratory arrest	Cardiac	15	Severe acute malnutrition	Yes	CKD,PHTN,hyponatremi	Oral feeding		No		No		No	No	No	No	No	No		Yes	19	Died	Yes	Blood		No		No	No	.
167	Male	12	Urban	Emergency	1	SCAP	severe sepsis with septic shock	Respiratory	15	Severe acute malnutrition	No	.	Nasogastric feeding		Yes	>=7 days	No		No	No	No	Yes	No	No		Yes	8	Died	Yes	Blood		No		No	No	.
168	Male	7	Rural	Emergency	1	SCAP	same with empyema	Respiratory	Sedated	Moderate acute malnutrition	Yes	anemia	Nasogastric feeding		No		No		No	No	Yes	No	No	Yes		Yes	30	Transferred to ward	Yes	Pus		No		Yes	No	.
169	Male	14	Rural	Ward	2	DVT	same with chronic osteomyelitis	Hemato-oncology	15	Not recorded	Yes	hip dislocation	Oral feeding		No		No		No	No	No	No	No	No		Yes	90	Transferred to ward	No					Yes		.
170	Male	10	Rural	Emergency	1	DVT	.	Hemato-oncology	15	Normal	Yes	anemia,hypokalemia	Oral feeding		No		No		No	No	No	No	No	No		No	4	Left against medical advise	No							.
171	Female	3	Urban	Ward	2	Disseminated TB	same with TB spondolitis	Infectious	15	Severe acute malnutrition	Yes	anemia,pneumonia	Oral feeding		No		No		No	No	No	No	No	No		Yes	16	Transferred to ward	Yes	Blood	Pus	Yes	Yes	Yes	Yes	E.bacter colacea, filamentous fungi	R	R	NA	NA	NA	NA	NA	NA	R	R	R	NA	R
172	Male	14	Rural	Emergency	1	PSGN	same,treated hypertesive encephalopathy	Renal	15	Normal	Yes	atopic dermatitis	Oral feeding		No		No		No	No	No	No	No	No	Cough	No	7	Transferred to ward	No							.
173	Male	2	Rural	Operation theatre	3	CHF with severe PHTN	.	Cardiac	15	Normal	Yes	pneumonia	Maintenance fluid	24-72 hours	No		No		No	Yes	No	No	No	No		Yes	9	Transferred to ward	No							.
174	Female	16	Rural	Emergency	1	Transverse myelitis	same	CNS	15	Normal	No	.	Oral feeding		No		No		No	No	No	No	No	No		No	7	Left against medical advise	No							.
175	Female	1	Rural	Emergency	1	VME	respiratory failure,raised ICP	CNS	<9	Moderate acute malnutrition	No	.	Maintenance fluid	<24 hours	No		No		No	No	No	No	No	No		Yes	2	Died	No							.
176	Male	8	Rural	Ward	2	CHF with CRVHD	same with infective endocarditis	Cardiac	15	Severe acute malnutrition	Yes	hyponatremia,hypokal	Oral feeding		No		No		No	No	No	No	No	No		Yes	37	Transferred to ward	Yes	Blood		No		Yes	No	.
177	Male	0.1	Urban	Emergency	1	severe sepsis	same with septic shock	Infectious	9-14	Severe acute malnutrition	No	.	Maintenance fluid	<24 hours	Yes	<72 hours	No		No	No	No	Yes	No	No		Yes	1	Died	No							.
178	Male	11	Rural	Emergency	1	TBI	same with aspiration pneumonia	CNS	9-14	Not recorded	No	.	Nasogastric feeding		No		No		No	No	Yes	No	No	No		Yes	10	Transferred to ward	Yes	Blood		No		No	No	.
179	Male	0.1	Urban	Operation theatre	3	Duplication cyst with volvulus	same with smooth post op	Gastro-intestinal	9-14	Normal	No	.	Maintenance fluid	24-72 hours	No		No		No	No	Yes	No	No	No		Yes	5	Transferred to ward	Yes	CSF		No		No	No	.
180	Male	0.2	Urban	Emergency	1	LONS	same with treated subdural hematoma	Infectious	9-14	Normal	Yes	hyponatremia	Maintenance fluid	24-72 hours	No		No		No	No	No	No	No	No		Yes	12	Transferred to ward	No							.
181	Male	0.1	Rural	Emergency	1	post uvulectomy sepsis	same with DIC	Infectious	15	Severe acute malnutrition	Yes	anemia,thrombocytope	Nasogastric feeding		No		Yes	Other	No	No	Yes	No	No	No	Other	Yes	4	Left against medical advise	No					Yes		.
182	Female	2	Urban	Emergency	1	CHF with CHD(VSD)	same with SCAP	Cardiac	9-14	Severe acute malnutrition	Yes	hyponatremia	Nasogastric feeding		No		No		No	No	Yes	No	No	No		Yes	2	Left against medical advise	No							.
183	Male	7	Urban	Operation theatre	3	TBI	same	CNS	Sedated	Moderate acute malnutrition	No	.	Nasogastric feeding		No		No		No	No	Yes	No	No	No		Yes	19	Transferred to ward	No							.
184	Male	3	Rural	Ward	2	nephrotic syndrome	same,severe sepsis with septic shock	Renal	9-14	Severe acute malnutrition	No	.	Nasogastric feeding		No		No		Yes	No	Yes	No	No	No		Yes	14	Died	Yes	Blood		No		Yes	No	.
185	Male	16	Urban	Emergency	1	CHF with CRVHD	same with infective endocarditis	Cardiac	15	Moderate acute malnutrition	Yes	pneumonia	Oral feeding		No		No		No	No	No	No	No	No		Yes	4	Transferred to ward	Yes	Blood		No		Yes	No	.
186	Male	15	Urban	Ward	2	CHF with CRVHD	same	Cardiac	15	Moderate acute malnutrition	No	.	Nasogastric feeding		Yes	<72 hours	No		Yes	No	No	Yes	No	No		Yes	4	Died	No							.
187	Male	4	Urban	Emergency	1	T1DM with DKA	same with treated cerebral edema	Other	15	Normal	Yes	pneumonia	Maintenance fluid	>72 hours	No		No		No	No	Yes	No	No	No		Yes	5	Transferred to ward	No							.
188	Male	1	Urban	Emergency	1	SCAP	same with HAI	Respiratory	15	Normal	No	.	Maintenance fluid	24-72 hours	No		Yes	Chest	No	No	Yes	No	No	No	Other	Yes	5	Transferred to ward	Yes	Blood		No		Yes	No	.
189	Male	0.6	Rural	Operation theatre	3	SCAP	same with empyema	Respiratory	9-14	Moderate acute malnutrition	No	.	Maintenance fluid	<24 hours	No		No		No	No	No	No	No	Yes		Yes	6	Left against medical advise	Yes	Pus		No		Yes	No	.
190	Female	8	Urban	Emergency	1	PSGN with stage2HTN	same with improved HTN	Renal	15	Normal	Yes	anemia,T.capitis	Oral feeding		No		No		No	No	No	No	No	No		Yes	15	Transferred to ward	No							.
191	Female	0.5	Rural	Operation theatre	3	gangrenous ileocolocolic	.	Gastro-intestinal	15	Normal	Yes	anemia,hypokalemia	Maintenance fluid	>72 hours	No		Yes	GI	No	No	Yes	No	No	No	Other	Yes	18	Transferred to ward	Yes	Blood		No		Yes	No	.
192	Female	0.1	Rural	Emergency	1	LONS	same with meningitis	Infectious	15	Normal	No	.	Nasogastric feeding		No		Yes	Chest	No	No	Yes	No	No	No	Other	Yes	7	Transferred to ward	Yes	Blood		No		Yes	No	.
193	Male	0.5	Urban	Operation theatre	3	post infectious hydrocephalus	same	CNS	Sedated	Normal	No	.	Maintenance fluid	<24 hours	No		No		No	No	No	No	No	No		Yes	90	Transferred to ward	Yes	Blood		No		Yes	No	.
194	Female	0.1	Rural	Emergency	1	LONS	same with meningitis	Infectious	15	Not recorded	Yes	hypothyrodism,DS	Nasogastric feeding		No		Yes	Chest	No	No	Yes	No	No	No	Other	Yes	16	Died	Yes	Blood		No		Yes	No	.
195	Male	4	Urban	Emergency	1	williams tumour	same with SCAP	Hemato-oncology	9-14	Severe acute malnutrition	Yes	pneumonia	Maintenance fluid	<24 hours	No		Yes	Chest	No	No	Yes	No	No	No	Other	Yes	44	Transferred to ward	Yes	Blood		No		Yes	No	.
196	Male	12	Rural	Ward	2	DVT	.	Hemato-oncology	15	Moderate acute malnutrition	Yes	AKI	Oral feeding		No		No		No	No	No	No	No	No		Yes	11	Transferred to ward	Yes	Urine	Blood	No		Yes	No	.
197	Male	14	Urban	Emergency	1	ALF,choledal cyst	same with treated SBP+hypokalemia	Gastro-intestinal	15	Moderate acute malnutrition	No	.	Maintenance fluid	>72 hours	No		No		No	No	No	No	No	No		Yes	10	Transferred to ward	Yes	Blood		No		No	No	.
198	Male	14	Urban	Emergency	1	T1DM with DKA	same with treated DKA+mild hypokalemia	Other	9-14	Normal	No	.	Maintenance fluid	24-72 hours	No		No		No	No	No	No	No	No		No	7	Transferred to ward	No							.
199	Female	0.1	Urban	Operation theatre	3	HSD	same	Gastro-intestinal	Sedated	Severe acute malnutrition	No	.	Maintenance fluid	24-72 hours	No		Yes	Other	No	No	Yes	No	No	No	Other	Yes	14	Improved and discharged	Yes	Blood		Yes	Yes	Yes	Yes	K.pneumonia	R	R	NA	NA	NA	NA	R	R	NA	R	S	NA	NA
200	Female	6	Rural	Emergency	1	PSGN	same with treated HTN	Renal	15	Severe acute malnutrition	Yes	anemia,AKI	Oral feeding		No		No		No	No	No	No	No	No		Yes	5	Transferred to ward	No							.
201	Female	16	Rural	Emergency	1	PSGN	uremic encephalopathy+respiratoryFailure	Renal	<9	Normal	No	.	Maintenance fluid	<24 hours	No		No		No	No	No	No	No	No		Yes	2	Died	No							.
202	Male	6	Urban	Emergency	1	TBI	same with improved	CNS	<9	Normal	Yes	anemia	Maintenance fluid	>72 hours	Yes	>=7 days	No		No	No	Yes	Yes	No	No		Yes	16	Transferred to ward	No							.
203	Male	6	Urban	Emergency	1	T1DM with DKA	same with treated DKA	Other	9-14	Severe acute malnutrition	No	.	Maintenance fluid	24-72 hours	No		No		No	No	No	No	No	No		No	14	Transferred to ward	No							.
204	Female	8	Urban	Ward	2	Disseminated staph	same with severe sepsis	Infectious	15	Severe acute malnutrition	Yes	PHTN	Maintenance fluid	>72 hours	Yes	>=7 days	Yes	Chest	Yes	No	Yes	Yes	No	Yes	Other	Yes	45	Died	Yes	Blood		Yes	Yes	Yes	Yes	K.pneumonnia	R	R	NA	NA	NA	NA	R	NA	NA	NA	S	NA	NA
205	Female	0.4	Rural	Operation theatre	3	intussception	same with HAI	Gastro-intestinal	Sedated	Normal	No	.	Maintenance fluid	>72 hours	No		Yes	Chest	No	No	Yes	No	No	No	Cough	Yes	24	Transferred to ward	Yes	Blood		Yes	Yes	Yes	Yes	E.colli(ESBL+ve)	R	R	NA	NA	NA	NA	R	R	NA	R	R	NA	S
206	Female	3	Urban	Emergency	1	CHD(tricuspid atresia)	same with cardiac arrest	Cardiac	15	Normal	Yes	polycythemia	Oral feeding		No		No		No	No	No	No	No	No		No	6	Died	No							.
207	Male	0.1	Rural	Emergency	1	HSD	same	Gastro-intestinal	15	Severe acute malnutrition	Yes	club foot	Maintenance fluid	>72 hours	No		No		No	No	Yes	No	No	No		Yes	10	Transferred to ward	No							.
208	Male	5	Rural	Emergency	1	meningitis	same with severe sepsis	CNS	<9	Moderate acute malnutrition	No	.	Nasogastric feeding		Yes	<72 hours	No		Yes	No	Yes	Yes	No	No		Yes	5	Died	No					Yes		.
209	Male	7	Rural	Emergency	1	nephrotic syndrome	.	Renal	15	Normal	No	.	Oral feeding		No		No		No	No	No	No	No	No		No	10	Transferred to ward	No							.
210	Male	14	Rural	Ward	2	PSGN	same with uremic encephalopathy	Renal	<9	Normal	No	.	Maintenance fluid	>72 hours	No		No		No	Yes	No	No	No	No		No	30	Transferred to ward	No							.
211	Female	0.2	Rural	Ward	2	MMC	same with symptomatic hypocalcemia	CNS	15	Normal	Yes	club foot	Nasogastric feeding		No		Yes	Chest	No	No	Yes	No	No	No	Other	Yes	53	Died	Yes	Blood	Blood	Yes	Yes	Yes	Yes	K.pneumonia(ESBL+ve),enterococcus spp	R	R	NA	NA	NA	NA	R	R	NA	R	R	NA	NA
212	Male	7	Rural	Emergency	1	Disseminated TB	same with treated DHN	Infectious	15	Severe acute malnutrition	Yes	atrial septum defect	Oral feeding		No		No		No	No	No	No	No	No		Yes	22	Transferred to ward	No							.
213	Male	4	Rural	Emergency	1	meningitis	same	CNS	9-14	Moderate acute malnutrition	No	.	Nasogastric feeding		No		No		No	No	Yes	No	No	No		Yes	4	Left against medical advise	No							.
214	Female	14	Urban	Ward	2	CHF with CRVHD	same with ARDS	Cardiac	15	Moderate acute malnutrition	No	.	Nasogastric feeding		Yes	>=7 days	Yes	Chest	Yes	No	Yes	Yes	No	No	Other	Yes	32	Transferred to ward	Yes	Blood		No		No	No	.
215	Male	6	Rural	Emergency	1	CHF with infective endocarditis	same with pericardial effusion	Cardiac	9-14	Normal	Yes	anemia	Nasogastric feeding		Yes	<72 hours	No		Yes	No	Yes	Yes	No	No		Yes	5	Died	Yes	Blood		No		No	No	.
216	Male	0.1	Urban	Operation theatre	3	choledal cyst	same with meningitis	Gastro-intestinal	15	Normal	Yes	hypokalemia	Maintenance fluid	>72 hours	No		No		No	No	Yes	No	No	No		Yes	14	Transferred to ward	No							.
217	Male	0.1	Rural	Ward	2	necrotizing enterocolitis	same	Gastro-intestinal	15	Normal	Yes	DS,hypothyrodism	Maintenance fluid	>72 hours	Yes	4-6 days	Yes	Chest	No	No	Yes	Yes	No	No	Vomiting	Yes	10	Left against medical advise	Yes	Blood		No	Yes	Yes	Yes	E bacter spp	R	R	NA	NA	NA	NA	R	NA	NA	R	S	NA	NA
218	Male	0.3	Urban	Emergency	1	meningitis	same	CNS	<9	Normal	Yes	anemia	Maintenance fluid	>72 hours	No		Yes	Other	Yes	No	Yes	No	No	No	Fever	Yes	35	Transferred to ward	Yes	CSF		Yes	Yes	Yes	Yes	Coagulase negative Staph	NA	NA	NA	NA	NA	NA	NA	NA	NA	R	R	NA	NA
219	Male	14	Urban	Emergency	1	Electrical burn	same mild TBI	Other	15	Normal	Yes	AKI	Maintenance fluid	24-72 hours	No		No		Yes	No	No	No	No	No		Yes	56	Transferred to ward	Yes	Urine	Pus	No		Yes	No	.
220	Male	12	Rural	Emergency	1	TBI	same with aspiration pneumonia	CNS	<9	Normal	No	.	Maintenance fluid	24-72 hours	No		No		Yes	No	Yes	No	No	No		Yes	14	Transferred to ward	Yes	Blood		No		No	No	.
221	Male	6	Rural	Emergency	1	TBI	blunt abdominal trauma,bladder injury	CNS	<9	Normal	No	.	Nasogastric feeding		No		Yes	Urinary tract	Yes	No	Yes	No	No	No	Other	Yes	28	Transferred to ward	Yes	Blood		No		Yes	No	.
222	Male	8	Urban	Emergency	1	TBBI	same with subarachnoid hemorrhage	CNS	<9	Severe acute malnutrition	Yes	vitamin A deficiency	Nasogastric feeding		No		No		No	No	Yes	No	No	No		Yes	8	Died	No							.
223	Male	4	Rural	Emergency	1	meningitis	same with vitamin A deficiency	CNS	9-14	Not recorded	Yes	vitamin A deficiency	Nasogastric feeding		No		No		No	No	Yes	No	No	No		Yes	12	Transferred to ward	Yes	Blood		No		Yes	No	.
[truncated: 45 more columns]
